# Supplementary material for: Mesoscopic analysis of drag reduction performance of bionic furrow opener based on the discrete element method
Source: PLoS One. 2023 Nov 3;18(11):e0293750. doi: 10.1371/journal.pone.0293750 (PMC10624314; doi:10.1371/journal.pone.0293750)
Supplement: S2 Data — (XLSX) [file pone.0293750.s002.xlsx]

## Sheet: 1
Ditching depth(mm)	Traditional opener	Bionic corrugated opener	Bionic rigeline opener	Bionic composite opener
30	11.56	11.33	10.94	10.91
60	28.32	27.64	27.03	26.28
90	48.61	46.23	45.73	44.26
