# Supplementary material for: Mesoscopic analysis of drag reduction performance of bionic furrow opener based on the discrete element method
Source: PLoS One. 2023 Nov 3;18(11):e0293750. doi: 10.1371/journal.pone.0293750 (PMC10624314; doi:10.1371/journal.pone.0293750)
Supplement: S3 Data — (XLSX) [file pone.0293750.s003.xlsx]

## Sheet: Sheet1
	Ditching speed(mm/s)	Traditional opener	Bionic corrugated opener	Bionic rigeline opener	Bionic composite opener
	50	33.01	34.33	34.76	33.12
	100	40.07	38.7	38.41	36.71
	200	46.24	44.57	44.47	42.36
	300	49.46	47.51	46.53	45.04
	600	55.05	53.47	52.67	50.86
	900	58.81	57.56	56.06	56.33
