# Supplementary material for: Mesoscopic analysis of drag reduction performance of bionic furrow opener based on the discrete element method
Source: PLoS One. 2023 Nov 3;18(11):e0293750. doi: 10.1371/journal.pone.0293750 (PMC10624314; doi:10.1371/journal.pone.0293750)
Supplement: S4 Data — (XLSX) [file pone.0293750.s004.xlsx]

## Sheet: Sheet1
	Opener type	The number of contact particles	The ditching resistance*100/N
	Traditional opener	3121	2832
	Bionic corrugated opener	2963	2765
	Bionic ridgeline opener	2643	2704
	Bionic composite opener	2617	2628
