# Supplementary material for: Mesoscopic analysis of drag reduction performance of bionic furrow opener based on the discrete element method
Source: PLoS One. 2023 Nov 3;18(11):e0293750. doi: 10.1371/journal.pone.0293750 (PMC10624314; doi:10.1371/journal.pone.0293750)
Supplement: S5 Data — (XLSX) [file pone.0293750.s005.xlsx]

## Sheet: Sheet1
	Opener type	Ditching width(mm)	Ditching height(mm)
	Traditional opener	97	65.5
	Bionic corrugated opener	90	69
	Bionic ridgeline opener	82	61.5
	Bionic composite opener	77	64
